# Supplementary material for: Timing of Initiation of Palliative Chemotherapy in Asymptomatic Patients with Metastatic Pancreatic Cancer: An International Expert Survey and Case-Vignette Study
Source: Cancers (Basel). 2023 Nov 27;15(23):5603. doi: 10.3390/cancers15235603 (PMC10705283; doi:10.3390/cancers15235603)
Supplement: Supplementary file 1 [file cancers-15-05603-s001.zip]

Archive with 1 entries (1 files):
- cancers-2647468-supplementary.pdf
